# Supplementary material for: Differential response of Angus-Hereford and Rarámuri Criollo cattle to a dynamic feeding challenge during the training to an autonomous virtual fencing collar
Source: J Anim Sci. 2026 Feb 3;104:skag024. doi: 10.1093/jas/skag024 (PMC12948931; doi:10.1093/jas/skag024)
Supplement: skag024_Supplementary_Data [file skag024_supplementary_data.zip]

Archive with 4 entries (4 files):
- 13-Feb-2026_070053_Supplementary_material.docx
- 13-Feb-2026_091147_Supplementary_material.docx
- Supplementary_material.docx
- 14-Feb-2026_054322_Supplementary_material.docx
